# Supplementary material for: Genomic Characterisation of Invasive Non-Typhoidal Salmonella enterica Subspecies enterica Serovar Bovismorbificans Isolates from Malawi
Source: PLoS Negl Trop Dis. 2013 Nov 14;7(11):e2557. doi: 10.1371/journal.pntd.0002557 (PMC3828162; doi:10.1371/journal.pntd.0002557)
Supplement: Table S1 — Assembly data and statistics for Illumina sequenced genomes of S. Bovismorbificans isolates. (XLSX) [file pntd.0002557.s006.xlsx]

## Sheet: Sheet1
Table S1. Assembly data and statistics for Illumina sequenced genomes of S. Bovismorbificans isolates
Sample Name	Total bases of raw data (fastq files)	no. of scaffolded contigs	no. of contigs	N50	largest contig	genome size
human origin
3114	139964868	67	1372	135650	634126	4707246
3180	119647584	66	1745	177530	401706	4694478
3476	102935340	181	2521	45159	138524	4660902
D993	157535928	63	1178	163438	365649	4832421
D1253	118996776	58	1756	147248	279285	4662324
D4451	134760780	62	1429	136638	401853	4698825
D4891	97672824	139	2755	63633	169034	4478426
A1104	89291052	140	3247	61438	231930	4332133
A1608	119819844	53	1742	160142	522043	4622786
A1668	147563964	43	1022	216313	521815	4683668
A16982	143730936	61	1073	181787	359935	4728380
A31126	163775088	43	829	220801	706551	4726578
A5893	167518152	39	874	219855	666106	4732788
A8737	138107700	48	1102	167401	465541	4725747
veterinary origin
499208	168790068	69	942	182468	378749	4840957
653308	107266788	99	1826	99544	351642	4546899
276608	109316088	136	1776	78642	217376	4586568
51892776	95910804	66	2258	139415	306326	4462028
