# Supplementary material for: Genomic Characterisation of Invasive Non-Typhoidal Salmonella enterica Subspecies enterica Serovar Bovismorbificans Isolates from Malawi
Source: PLoS Negl Trop Dis. 2013 Nov 14;7(11):e2557. doi: 10.1371/journal.pntd.0002557 (PMC3828162; doi:10.1371/journal.pntd.0002557)
Supplement: Table S2 — Nucleotide sites masked when reconstructing the phylogeny of S. Bovismorbificans isolates. (XLS) [file pntd.0002557.s007.xls]

## Sheet: Sheet1
Table S2. Nucleotide sites masked when reconstructing the phylogeny of S. Bovismorbificans isolates
Blocks	Coordinates (5' > 3')*	Region	Length of block (bp)	Sample/s involved	SNP count within block
1	998368..1001982	ROD 13	3615	499208, 653308, 276608	9
2	999671..1001982	ROD 13	2312	A5893	7
3	1029694..1045787	ROD 13	16093	499208, 653308, 276608	85
4	1212851..1217093	ROD 14	4243	A1608, A1668	34
5	1229837..1252274	ROD 14	22438	A1608, A1668	211
6	1236601..1238683	ROD 14	2083	499208, 653308, 276608	142
7	1236606..1238184	ROD 14	1579	3114, 3180, 3476, D993, D4451, D4891, A1104, A16982, A31126, A5893, A8737	10
8	2291294..2291816	intergenic SBOV23111 & SBOV39071	523	499208, 653308, 276608	8
9	2297023..2297120	SBOV39071	98	3114	7
10	2677463..2677792	ROD 34	330	499208, 653308, 276608	8
11	2704209..2706267	ROD 34	2059	499208, 653308, 276608	26
12	3401451..3402435	SBOV34171	985	51892776	45
	(*) Total non-redundant sites removed 48,423
