# Supplementary material for: Genomic Characterisation of Invasive Non-Typhoidal Salmonella enterica Subspecies enterica Serovar Bovismorbificans Isolates from Malawi
Source: PLoS Negl Trop Dis. 2013 Nov 14;7(11):e2557. doi: 10.1371/journal.pntd.0002557 (PMC3828162; doi:10.1371/journal.pntd.0002557)
Supplement: Table S3 — SNP profile for all S. Bovismorbificans isolates sequenced in this study. (XLS) [file pntd.0002557.s008.xls]

## Sheet: PART2gubbins_new_pan_genome_chr
Table S3. SNP profile for all S. Bovismorbificans isolates sequenced in this study.
	SNP coordinates in S. Bovismorbificans str. 3114 chromosome
Sample Name	1228	6027	11111	12179	15432	15432	21528	28494	30683	36628	41110	41825	52268	53697	55376	56359	60325	62225	63776	70978	73668	75905	86583	88435	89026	93427	96712	98591	105050	106190	112568	123079	130162	138900	139257	140047	146698	156515	165534	186629	187081	187105	188410	189591	190032	190877	198297	200578	201976
3114	T	C	T	T	G	T	G	A	A	A	C	A	C	G	C	G	A	C	C	A	G	G	A	G	G	G	C	G	C	A	A	C	C	C	T	G	G	C	C	T	A	G	G	C	C	A	G	C	C
499208	T	T	T	T	A	C	A	A	A	G	A	A	C	G	C	G	A	N	C	A	G	A	A	G	G	G	C	G	C	A	C	C	C	C	T	G	G	N	T	C	A	G	G	G	C	A	G	T	C
D4891	T	C	T	T	G	T	G	N	A	A	N	A	T	G	C	G	A	C	C	A	G	G	A	G	G	G	C	G	C	A	A	C	C	C	T	G	G	C	C	T	A	G	G	C	C	A	G	N	C
A1104	T	C	T	T	G	T	G	A	A	A	C	A	N	G	C	G	A	C	C	A	G	N	A	G	G	G	C	G	C	A	A	C	C	C	T	G	G	C	C	T	A	G	G	C	C	A	G	C	N
A1608	T	C	T	T	G	T	G	A	A	A	A	A	C	G	C	A	G	C	C	A	G	A	A	G	G	G	C	G	C	A	A	C	C	T	C	G	G	C	C	C	A	G	A	C	C	A	T	C	C
3180	T	C	T	T	G	T	G	A	A	A	C	A	C	G	C	G	A	C	C	A	G	G	A	G	G	G	C	G	C	A	A	C	C	C	T	G	G	C	C	T	A	G	G	C	C	A	G	C	C
3476	T	C	T	T	G	T	G	A	A	A	C	A	N	G	C	G	A	C	C	A	G	G	A	G	G	G	C	G	C	A	A	C	C	C	T	G	G	C	C	T	A	G	G	C	C	A	G	C	C
D993	T	C	T	T	G	T	G	A	A	A	C	A	C	G	C	G	A	C	C	N	G	A	G	G	G	G	C	G	C	A	A	C	C	C	T	G	G	C	C	T	A	G	G	C	C	A	G	C	C
D4451	T	C	T	T	G	T	G	A	A	A	C	A	C	G	C	G	A	C	C	A	G	N	A	G	G	G	C	G	C	A	A	C	C	C	T	G	G	C	C	T	A	G	G	C	C	A	G	C	C
A1668	T	C	T	T	G	T	G	A	A	A	A	A	C	G	C	A	G	C	C	A	G	A	A	G	G	G	C	G	C	A	A	C	C	T	C	G	G	C	C	C	A	G	A	C	C	A	T	C	C
51892776	C	C	C	T	G	T	N	A	A	A	A	T	C	G	T	G	A	C	C	G	T	A	A	A	N	A	T	A	C	G	A	A	C	C	T	G	G	C	C	C	A	G	G	C	C	A	G	C	A
653308	T	T	T	T	G	C	A	A	A	G	A	A	C	G	C	G	A	A	C	N	G	A	A	G	G	G	C	G	C	A	C	C	C	C	T	G	G	T	T	C	G	G	G	G	C	G	G	T	C
A16982	T	C	T	T	G	T	G	A	A	A	C	A	C	G	C	G	A	C	C	A	G	G	A	G	G	G	C	G	C	A	A	C	C	C	T	T	G	C	C	T	A	G	G	C	C	A	G	C	N
A31126	T	C	T	G	G	T	G	A	A	A	A	A	C	A	C	G	A	C	C	A	G	A	A	G	G	G	C	G	C	A	A	C	C	C	T	G	G	C	C	T	A	G	G	C	C	A	G	C	C
A5893	T	C	T	T	G	T	G	G	T	A	C	A	C	G	C	G	A	C	T	A	G	G	A	G	T	G	C	G	C	A	A	C	T	C	T	G	G	C	C	T	A	A	G	C	T	A	G	C	C
A8737	T	C	T	T	G	T	G	A	A	A	C	A	C	G	C	G	A	C	C	A	G	G	A	G	G	G	C	G	T	A	A	C	C	C	T	G	G	C	C	T	A	G	G	C	C	A	G	C	C
276608	T	T	T	T	A	C	A	A	A	G	A	A	C	G	C	G	A	A	C	N	G	N	A	G	G	G	C	G	C	A	C	C	C	C	T	G	T	T	T	C	A	G	G	G	C	A	G	T	C
D1253	T	C	T	T	G	T	G	A	A	A	C	A	C	G	C	G	A	C	C	A	G	G	A	G	G	G	C	G	C	A	A	C	C	C	T	T	G	C	C	T	A	G	G	C	C	A	G	C	C
N- idels
?-orphan recombinat sites no included in the phylogeny
[truncated: 204 more columns]
