# Supplementary material for: Genomic Characterisation of Invasive Non-Typhoidal Salmonella enterica Subspecies enterica Serovar Bovismorbificans Isolates from Malawi
Source: PLoS Negl Trop Dis. 2013 Nov 14;7(11):e2557. doi: 10.1371/journal.pntd.0002557 (PMC3828162; doi:10.1371/journal.pntd.0002557)
Supplement: Table S7 — Resistance related genes identified in S Bovismorbificans samples. (XLSX) [file pntd.0002557.s012.xlsx]

## Sheet: Sheet1
Table S7. Resistance Genes identified across the S. Bovismorbificans set of samples
Strain	Disc Diffusion Resistance Profile*	3114 genome	Accessory genome gene/fragment sequence	Strand	Size	Putative Function	Match (%)
3114	RL_CXM_RD	SBOV00351	-	+	480	dhfr1 dihydrofolate reductase	1
		SBOV04291	-	-	3150	RND family, acridine efflux pump/acriflavin resistance protein	1
		SBOV04331	-	+	3357	potassium efflux system KefA	0.99
		SBOV04661	-	+	2415	efflux ABC transporter permease	0.99
		SBOV06191	-	-	879	Magnesium and cobalt efflux protein CorC	0.99
		SBOV07491	-	-	996	Multidrug resistance protein YbhG	0.99
		SBOV08881	-	+	1749	Lipid A export ATP-binding/permease protein MsbA	0.99
		SBOV12521	-	+	789	aadA streptomycin/spectinomycin adenyltransferase	1
		SBOV19271	-	-	822	Copper resistance protein D	1
		SBOV19281	-	-	375	Copper resistance protein CopC	1
		SBOV25431	-	+	1299	Putative beta-lactamase	0.99
		SBOV29851	-	-	798	beta-lactamase domain protein	0.99
		SBOV32921	-	-	119	Possible drug efflux protein	1
		SBOV34301	-	-	933	p-hydroxybenzoic acid efflux pump subunit aaeA	0.99
		SBOV35281	-	-	552	glutathione-regulated potassium-efflux system ancillary protein (kefG)	1
		SBOV38301	-	+	882	beta-lactamase	0.99
		SBOV43311	-	+	714	aphA aminoglycoside phospotransferase	0.99
		SBOV43461	-	+	1251	membrane permease, predicted cation efflux pump	1
D993	CXM_RD		ATGAATATGCTGGTTTATGCTGAAAAAAAATTTACGCTTGAACAGTTTACGGGTAAGGAA ATTTCAAATGCAAAATTTTACGCCTGTGATTTCTCAGAAACTGACCTGACAGAAACGCAA TTTGTTAATTGCCATTTCTGGCATCCGGATAAACAGGTTGGGTGTGACTTTAGTGGCGCC ACCCTCAAGGAGGCCAGCTTTGTGAACTGTGATCTGACAATGAGTATATTTAAGAATGCA GATCTGTTCGGTATTGAAATCAGGGAATGCCGCGCGATGGGATGTAATTTCCGCCAGGCA AGATTTATGAAAAAAATTAGTCCCCGACTCTGGTTGTGCAGTGCCTACATAACCAAAAGT AACCTGAGCTACGCTGATTTTTCAGGTGTTATA…	-	648	fluoroquinolone resistance protein	0.86
A1668	RL_CXM_RD		ATGAAACGTTTTCTACTGTGTAGTTTTGCCCTGGTTTTACTCTATCCTGCCGGTATTGAT ATGTATCTGGTCGGTTTACCGCGTATAGCCGCCGATCTGAACGCCAGTGAGGCGCAGTTG CATATCGCCTTCTCCGTTTACCTGGCCGGAATGGCGACGGCCATGCTGTTTGCCGGGAAG ATAGCCGATCAGTCAGGCCGCAAACCGGTCGCGATCGTCGGCGCGATCGTCTTTATGATG GCCTCACTGCTTTGTTCACGGGCGTCGGAAGGCTCGCTATTTCTGAGTGGGCGTTTTCTT CAGGGAATAGGTGCAGGCGGCTGCTATGTGGTGGCGTTCGCCATTCTGCGCGACACGCTC GACGGGCATCGCCGGGCGAAAGTGCTGTCATTA…	+	1188	multidrug efflux system protein MdtL	0.99
A31226	RL_CXM_RD		ATGACAGAACTTCCTGACAACACCCGCTGGCAACTCTGGATTGTGGCATTCGGCTTTTTT ATGCAGTCGCTGGATACCACCATCGTCAACACTGCGCTGCCCTCCATGGCGAAAAGCCTG GGGGAAAGCCCGCTGCATATGCACATGGTAGTGGTGTCATATGTTCTTACCGTCGCCGTG ATGCTCCCCGCCAGCGGCTGGCTGGCAGACAAAATCGGCGTGCGTAATATTTTCTTTGCC GCCATCGTGCTGTTCACGCTGGGTTCGCTGTTTTGCGCCCTCTCCGGTACGCTTAATCAA CTGGTATTAGCGCGAGTTTTACAAGGCGTAGGCGGCGCGATGATGGTGCCGGTCGGACGC CTGACGGTCATGAAAATCGTGCCGCGCGCGCAA…	-	1 446	multidrug efflux system protein MdtD	0.99
			ATGCGCTTTTTCGCCCTTTTCATCTACCGCCCGGTCGCCACCATTTTGATTGCCGCCGCC ATTACGCTGTGCGGCATTCTGGGCTTTCGTCTGCTGCCGGTCGCCCCGCTGCCGCAGGTC GATTTCCCGGTGATTATGGTTAGCGCCTCGCTGCCGGGCGCCTCGCCGGAAACCATGGCT TCGTCGGTGGCGACGCCGTTGGAACGCTCTTTGGGACGCATTGCAGGCGTCAATGAAATG ACCTCCAGCAGCTCGCTCGGCAGTACACGCATTATTCTCGAATTTAATTTCGCTCGTGAT ATTAACGGCGCGGCGCGCGACGTGCAGGCCGCCATTAACGCCGCGCAAAGCTTATTGCCA GGCGGAATGCCCAGCCGCCCGACTTATCGCAAG…	-	3081	multidrug efflux system subunit MdtC	0.96
			ATGCAGGTATTACCTCCGGGCAGCACGGGCGGCCCCTCGCGTCTGTTTATTCTGCGCCCC GTGGCCACCACTCTGCTGATGGCGGCGATTTTACTCGCCGGGATTATCGGCTATCGCTTC CTGCCCGTCGCCGCTTTGCCGGAGGTCGACTACCCCACTATTCAGGTTGTTACGCTCTAC CCTGGCGCCAGCCCGGATGTCATGACCTCCGCCGTCACCGCGCCGCTTGAGCGCCAGTTC GGCCAGATGTCAGGACTGAAGCAGATGTCGTCGCAAAGTTCCGGCGGCGCATCGGTGGTG ACGCTACAGTTTCAGTTGACGCTGCCGCTGGACGTTGCCGAGCAGGAAGTACAGGCGGCG ATTAACGCAGCCACCAATTTATTGCCTTCCGAC…	-	3123	multidrug efflux system subunit MdtC	0.99
			ATGCGCGACGGCCCTCTGGCGCCGGTACAGGCCGCGACCGCGACCACGCAGGCCGTACCG CGCTATCTGAGCGGGCTGGGTACCGTGACCGCCGCGAATACCGTTACGGTGCGTAGCCGC GTGGATGGTCAACTCATCGCCCTGCACTTTCAGGAAGGTCAGCAGGTCAATGCAGGCGAT CTGCTGGCGCAAATCGATCCCAGCCAGTTTAAGGTCGCCCTGGCGCAGGCTCAGGGACAG TTGGCGAAAGATAACGCTACGCTGGCGAATGCGCGTCGTGATCTGGCGCGCTATCAGCAA CTGGCAAAAACCAATCTGGTTTCCCGTCAGGAACTGGATGCGCAACAGGCGCTGGTCAAC GAAACCCAGGGAACCATTAAAGCGGATGAAGCC…	-	1086	multidrug efflux system subunit MdtE	0.99
653308	CXM_RD		ATGTTCATGCCGCCTGTTTTTCCTGCTCATTGGCACGTTTCGCAACCTGTTCTCATTGCG GACACCTTTTCCAGCCTCGTTTGGAAAGTTTCATTGCCAGACGGGACTCCTGCAATCGTC AAGGGATTGAAACCTATAGAAGACATTGCTGATGAACTGCGCGGGGCCGACTATCTGGTA TGGCGCAATGGGAGGGGAGCAGTCCGGTTGCTCGGTCGTGAGAACAATCTGATGTTGCTC GAATATGCCGGGGAGCGAATGCTCTCTCACATCGTTGCCGAGCACGGCGACTACCAGGCG ACCGAAATTGCAGCGGAACTAATGGCGAAGCTGTATGCCGCATCTGAGGAACCCCTGCCT TCTGCCCTTCTCCCGATCCGGGATCGCTTTGCA…	-	837	streptomycin resistance protein B	1
			TTGAATCGAACTAATATTTTTTTTGGTGAATCGCATTCTGACTGGTTGCCTGTCAGAGGC GGAGAATCTGGTGATTTTGTTTTTCGACGTGGTGACGGGCATGCCTTCGCGAAAATCGCA CCTGCTTCCCGCCGCGGTGAGCTCGCTGGAGAGCGTGACCGCCTCATTTGGCTCAAAGGT CGAGGTGTGGCTTGCCCCGAGGTCATCAACTGGCAGGAGGAACAGGAGGGTGCATGCTTG GTGATAACGGCAATTCCGGGAGTACCGGCGGCTGATCTGTCTGGAGCGGATTTGCTCAAA GCGTGGCCGTCAATGGGGCAGCAACTTGGCGCTGTTCACAGCCTATCGGTTGATCAATGT CCGTTTGAGCGCAGGCTGTCGCGAATGTTCGGA…	-	804	streptomycin resistance protein A	1
			ATGAATAAATCGCTCATCATTTTCGGCATCGTCAACATAACCTCGGACAGTTTCTCCGAT GGAGGCCGGTATCTGGCGCCAGACGCAGCCATTGCGCAGGCGCGTAAGCTGATGGCCGAG GGGGCAGATGTGATCGACCTCGGTCCGGCATCCAGCAATCCCGACGCCGCGCCTGTTTCG TCCGACACAGAAATCGCGCGTATCGCGCCGGTGCTGGACGCGCTCAAGGCAGATGGCATT CCCGTCTCGCTCGACAGTTATCAACCCGCGACGCAAGCCTATGCCTTGTCGCGTGGTGTG GCCTATCTCAATGATATTCGCGGTTTTCCAGACGCTGCGTTCTATCCGCAATTGGCGAAA TCATCTGCCAAACTCGTCGTTATGCATTCGGTG…	-	816	dihydropteroate synthase (sul2)	0.99
499208	AML_CN_W_RL_C_TET_CXM_RD_S		ATGAGACGCCTTCCCGTGTTTTTTGTCCTGGACTGTTCAGAGTCCATGATTGGTGAAAAC CTGAAAAAAATGACTGATGGTCTGCAAATGATCATCGGAGATTTAAGAAAGGATCCACAC GCACTTGAAACAGCCTGGGTTTCGGTAATCGCATTTGCCGGTGTAGCCCGTACGATTGTA CCTCTTCACGAAATTGCCTCGTTCTACCCTCCCCGCCTTCCCGTTGGCGGCGGTACGAGC CTTGGGGCCGCATTGCGTGAGCTGACCGTACAAATTGATACCCAGGTCAGAAAAACCACT CATGAGGCTAAAGGCGACTGGAAACCCGTCGTGTATCTCCTTACCGACGGACGTCCGACT GACGACACAACCGCAGAAGTGAAGCGCTGGAAG…	-	1041	terY3	1
			ATGCGCCGCCTGCCTGTTTACCTTGTTATCGACACATCCGGCTCGATGCGCGGTGAGTCC ATCCATTCCGTTAACGTTGGAATTCAGGCGATGCTTAGCGCTCTTCGCCAGGATCCCTAC GCCCTCGAAAGCGTTCATATCTCCATTATCACCTATGACAATGAGGCGCGTGAGTTCATT CCTCTCACGCCGCTGGAAGACTTCCAGTTTTCTGACATCGTTGTGCCAAGCGCAGGCGGG ACGTTCACCGGTGCTGCCCTTGAATGTCTGATGCAGTGTGTTGAACGGGATGTACGTCGC TCAGATGGTGATACAAAAGGAGACTGGCGTCCTCTGGTATTCCTGATGACTGATGGAACC CCTTCTGATGCCCTGGCGTACGGTGAAGCGGTA…	-	639	tellurite resistance protein terY2	1
			ATGTCTGTCAGTCTGAGCAAAGGCCAGGGCGTAAGCCTGAAAAAAAATGAATACGATCTC TCGTCCGTTACTATCGGCCTGGGTTGGGATATTAATGAGGAAAAGAAAGGTTTCCTCGGC GGGATCTTTGGTAAAAAAGAAGAAGAATACGACCTTGATGTGATCGCTTTCCTGTGTAAT TCAGCCGGAAAGGTGACCGATCTCGGCAATGTGGAAAATGGTAAACCAACGCTTGTGAAT GGCGATATCATCTTTTTCAACAGCCTTCGCCATAAGTCAGGAAATATCTGGCTGACGGGC GATAACCGAACCGGAGCCGGTGATGGTGACGATGAGCAAATTATTGTGCGCCTGAATTCC CTTGACGCTCAGTACGAGAAAATTGTGTTCATC…	-	672	terX	1
			TTGAGACGCTTACCCGTATATCTGCTACTCGACACGTCCGGCTCTATGCACGGAGAGCCT ATCGAAGCGGTTAAGAATGGCGTTCAGACGCTGCTTACCACGCTGAAACAGGATCCGTAT GCACTCGAAACGGCTTACGTGTCAGTGATCACCTTTGATTCTTCAGCCCGACAGGCAGTC CCCCTGACAGACCTCCTGAGTTTCCAGATGCCAGCACTAACAGCCAGCGGCACCACCTCT CTTGGCGAAGCGCTTACCCTGACGGCCAGCTCCATTGCCAAAGAAGTACAGAAAACGACG GCTGACACTAAAGGTGACTGGCGTCCCCTTGTATTCCTGATGACGGATGGAAGTCCGAAT GATGACTGGCGTAAAGGCCTGAATGACTTTAAA…	-	720	terY1	0.99
			ATGGTTTCATTAAGTAAGAACCAGACGGTATCACTCAGCAAAGAATCTTCAGCATTAAGC CAGCTTCAATTCGGTCTCGGTTGGGATCCGGTTAAGAAAAAAGGTCTTCTTGGAGGATTG TTTGGAGGCAACGACTCAATCGATCTCGATGCTGGCTGCGTATTAATGGACAGCACCGGT AAAACAATTGACACCATCTGGTTCCGCAAACTGGAATCCACCTGCGGCGCTGTTGTGCAC AGTGGCGATAACCTGACCGGTGAGGGTGACGGTGACGATGAGGTGATTAAGGTCAACCTC TCCCGACTGCCTGCAAACGTTGAATACCTGGCGTTTACGGTAAACAGCTTCCGTGGTCAG TCGTTCAATGACGTCGAAAACGCGTTCTGCCGC…	-	582	TerZ	0.99
			ATGAACCTGACGCCGGGGGGCAATGCCCCCGTTCCAGCCCAGGAGTTGCGGGTCCGGATC ACCTCGGGCGGCCAGGTGGATGCTTCGGCGTTTCGCCTGTATGCCGACGGGAAGGTGCAG GGTGATGCGGACATGGTGTTTTATGGTCAGCCACGTAACGATGATGGTACCGTCAGCCTG GTCAGTGAAGGCCAGTACTCAACCTTTACTGTCGCGCTCAACCGGCTGAAACCTGATGTC CAGAAAATTGCGTTCACCGTGACCTGTGACGGTGGGCAGACGGTGTCCGGTCTTCGTAAT CTTTCCATCGACGTGGAGCAAGGGGCTACCGGCCTGGTTAGCGGCAGTGTCGAACTGAGC GGCCGTCAGGAAGCAGCCTTAATTCTGGGTGAA…	+	1158	TerA	0.99
			ATGAGCTTTTTCGACAAGGTAAAAGGTGCCATTAACTCTGGCCGGGACGAACTGACCCGC CAGGTTGGTCGTTTCAAAAACAAAAAATTTATGCACGGCACCGTTGCTGTATGTGCCCGT ATTGCCGTATCGAGTGACGGCGTGAGTTCGGAAGAAAAGCAGAAAATGATGGGCTTTCTT CGCTCTTCAGAAGAGCTGAAGGTCTTCGATACCAATGAGGTGATCGAGTTCTTCAATAAA CTGGTTTCAAGCTTCGATTTCGATGTTGAAATCGGCAAGGGCGAAACCATGAAATACATC CTGGCGCTGAAAGATCAGCCTGAGGCCGCTCAGCTGGCCTTACGTGTTGGTATTGCCGTT GCGAAAAGTGACGGTAACTTCGATCAGGACGAG…	+	456	TerB	1
			ATGAGTGTTTCTCTTTCCAAAGGCGGGAACGTCTCCCTGAGTAAAGCAGCTCCGTCAATG AAAAACGTCCTGGTGGGCCTTGGCTGGGATGCGCGTTCAACAGACGGTCAGGACTTTGAC CTGGATGCTTCAGCATTCCTGCTGGCCGCAAATGGCAAAGTGCGCGGCGATTCAGATTTC ATCTTCTATAACAACCTGACGTCATCTGACGGTTCCGTAACCCATACCGGTGATAACCGT ACCGGTGAAGGTGATGGTGATGATGAATCGCTGAAAATTAAACTGGACGCCGTCCCGTCT GATGTTGACAAGATCATCTTCGTTGTCACTATCCATGATGCTCAGGCTCGTCGCCAGAGC TTTGGTCAGGTATCCGGTGCGTTTATTCGCCTG…	+	579	tellurium resistance protein (TerD)	1
			ATGGCAGTTTCTCTCGTAAAAGGCGGCAACGTATCTCTGACCAAAGAAGCACCAACCATG AATATCGCTATGGTTGGCCTCGGCTGGGATGCCCGTGTAACTGACGGTCAGGCTTTTGAC CTGGACGCTTCCGTGTTCGCAGTAGGCGAAGACGGTAAAGTGCTGTCAGATGCGCATTTC ATTTTCTTCAATAACAAAACCAGCCCTGATGGCGCGGTAGAGCACCAGGGCGACAACCGT ACCGGTGAAGGCGACGGTGACGATGAGCAGGTCAAAATCGATCTGACCAAAGTCTCAGCA GATATCAAAAAACTGGTGTTTGCCGTTACCATCTATGATGCAGAAGCGCGTAAACAAAAC TTCGGCATGGTGAGCAACAGCTTCATGCGCGTT…	+	576	TerE	1
			ATGTTCATGCCGCCTGTTTTTCCTGCTCATTGGCACGTTTCGCAACCTGTTCTCATTGCG GACACCTTTTCCAGCCTCGTTTGGAAAGTTTCATTGCCAGACGGGACTCCTGCAATCGTC AAGGGATTGAAACCTATAGAAGACATTGCTGATGAACTGCGCGGGGCCGACTATCTGGTA TGGCGCAATGGGAGGGGAGCAGTCCGGTTGCTCGGTCGTGAGAACAATCTGATGTTGCTC GAATATGCCGGGGAGCGAATGCTCTCTCACATCGTTGCCGAGCACGGCGACTACCAGGCG ACCGAAATTGCAGCGGAACTAATGGCGAAGCTGTATGCCGCATCTGAGGAACCCCTGCCT TCTGCCCTTCTCCCGATCCGGGATCGCTTTGCA…	-	837	streptomycin 3' kinase	1
			TTGAATCGAACTAATATTTTTTTTGGTGAATCGCATTCTGACTGGTTGCCTGTCAGAGGC GGAGAATCTGGTGATTTTGTTTTTCGACGTGGTGACGGGCATGCCTTCGCGAAAATCGCA CCTGCTTCCCGCCGCGGTGAGCTCGCTGGAGAGCGTGACCGCCTCATTTGGCTCAAAGGT CGAGGTGTGGCTTGCCCCGAGGTGATCAACTGGCAGGAGGAACAGGAGGGTGCATGCTTG GTGATAACGGCAATTCCGGGAGTACCGGCGGCTGATCTGTCTGGAGCGGATTTGCTCAAA GCGTGGCCGTCAATGGGGCAGCAACTTGGCGCTGTTCACAGCCTATCGGTTGATCAATGT CCGTTTGAGCGCAGGCTGTCGCGAATGTTCGGA…	-	873	aminoglycoside resistance protein A	0.99
			ATGTTTATCAGTGATAAAGTGTCAAGCATGACAAAGTTGCAGCCGAATACAGTGATCCGT GCCGCCCTGGACCTGTTGAACGAGGTCGGCGTAGACGGTCTGACGACACGCAAACTGGCG GAACGGTTGGGGGTTCAGCAGCCGGCGCTTTACTGGCACTTCAGGAACAAGCGGGCGCTG CTCGACGCACTGGCCGAAGCCATGCTGGCGGAGAATCATACGCATTCGGTGCCGAGAGCC GACGACGACTGGCGCTCATTTCTGATCGGGAATGCCCGCAGCTTCAGGCAGGCGCTGCTC GCCTACCGCGATGGCGCGCGCATCCATGCCGGCACGCGACCGGGCGCACCGCAGATGGAA ACGGCCGACGCGCAGCTTCGCTTCCTCTGCGAG…	-	678	tetR	1
			GTGAAACCCAACAGACCCCTGATCGTAATTCTGAGCACTGTCGCGCTCGACGCTGTCGGC ATCGGCCTGATTATGCCGGTGCTGCCGGGCCTCCTGCGCGATCTGGTTCACTCGAACGAC GTCACCGCCCACTATGGCATTCTGCTGGCGCTGTATGCGTTGATGCAATTTGCCTGCGCA CCTGTGCTGGGCGCGCTGTCGGATCGTTTCGGGCGGCGGCCGGTCTTGCTCGTCTCGCTG GCCGGCGCTGCTGTCGACTACGCCATCATGGCGACGGCGCCTTTCCTTTGGGTTCTCTAT ATCGGGCGGATCGTGGCCGGCATCACCGGGGCGACTGGGGCGGTAGCCGGCGCTTATATT GCCGATATCACTGATGGCGATGAGCGCGCGCGG…	+	1221	tetA	1
			ATGAACGACCTGATTATGATTGTTATTCGTTTTCTTCTTTATCTGGATTTGATGGTAATA TTTGGATTGCCATTTTTTCAGATATATGGAATAAGCGGTGTCAGACATGAAACCTATAAC CTGACTAATTTCAGGTCGTTTATAACTTTTGCTGTTGTTACAGGCATCATTCTTACTGGC ATTAATATGCTCCTGGTATCTAATGCCATGAGTGGAGTAACTGACCTCAGAGAATTATCC ATCCATGTTATCGAGATGGTGATAGAAGAAACTGATGTGGGTATTAGCTGGATTGTCAGG CTCTGTGCCCTGTTTACCACACTCGGTGCTTTGTTCCTTTACACTAATAAGAGAGTATTG TCCTGCCTGCTGATGACGATGAGTGGGGGCGTG…	-	930	copper resistance D domain-containing protein	1
			ATGCGAATGAAGAGAAATTTGAAGGCCATACCTGTTCTGGTCGCCGGTTTGTTTACCTCA CAGCTTTCTATTGCGGCGGGCTCCGTCTCTGCAGATCCCCACGCCGGGCACGACATGTCT GCCATGCAGATGCCAGCAGATGAGAATTTCACTGAGATGACGTCAATGGAGCCCATTGTA ACTGAGAGCAGAACGCCAATTCCGCCTGTTACCGATGCCGACCGGAAGGCTGCATTCGGC AATTTACAGGGGCATGCGATTCACGACAGTGCGATTAATTATCTGGTTCTGCTGGATCAA CTGGAATGGCAACGGTCGGATAACACCAACAATTTCAGCTGGAGTGTTAACAGCTGGATT GGAGGCGACACAGATCGGATTTGGCTAAAGAGT…	-	897	copper resistance protein PcoB	1
			ATGCTGTTGAAAACGTCTCGACGAACTTTCCTGAAGGGGTTAACCCTCTCTGGCGTAGCC GGAAGTCTTGGCGTATGGAGTTTCAATGCGCGTTCCAGTCTGAGCCTGCCAGTTGCCGCA TCCCTGCAGGGTACTCAGTTTGACCTGACCATTGGTGAAACGGCCGTCAATATCACGGGC AGTGAGCGTCAGGCCAAAACAATCAATGGAGGCCTGCCGGGGCCCGTTCTTCGCTGGAAA GAAGGTGACACCATTACCCTGAAGGTCAAAAACCGTCTTAATGAACAGACGTCCATTCAC TGGCACGGCATTATTCTTCCGGCCAATATGGATGGTGTTCCGGGGCTGAGTTTTATGGGC ATAGAGCCTGATGATACCTACGTTTACACCTTT…	-	1818	copper resistance protein A precursor	1
			GTGAAAAATAACAATGCAGTGCAACACAACAACCAGACTGCTTCTGAGCAGACATTATCC CCGGACGAGGGCCACGTATTGCATAAGGTGAGAGATCCCGTGTGCGGGATGGCCATCCTG CCCGACAGGGCGCACAGCAGCATTCGATACCAGGACCATCAACTTTATTTCTGCTCCGCC AGCTGTGAGAGTAAATTTAAAGCCCATCCCGATCGTTATCTTACCGAAGATGCCAGTGAA CATTCCCATCACCATCACCACGATCATCACGAAGTCAGCCCTGATCAGATAAAACAGCCT CACCACCAGGCGGAAAAAGAGAATTCTGAAGGTGTGTGGACATGTCCGATGCACCCGGAG ATACGCCGCAGTGGTCCCGGAAGCTGTCCTGTC…	-	807	copper translocation P-type ATPase	1
			ATGATTGAATGGATTATCCGGCGCTCTGTCGCCAACCGTTTCCTGGTCATGATGGGGGCC CTGTTTCTCAGCATCTGGGGCACATGGACGATTATTAACACGCCTGTCGATGCCTTGCCT GACCTGTCAGATGTGCAGGTCATTATCAAAACCAGCTATCCCGGCCAGGCCCCGCAGATT GTAGAAAACCAGGTCACCTATCCACTTACCACCACCATGCTGTCCGTGCCTGGCGCAAAA ACCGTGCGTGGTTTTTCACAGTTCGGTGATTCGTATGTGTATGTCATTTTTGAAGACGGC ACCGATCTGTACTGGGCCCGTTCCCGCGTGCTGGAGTACCTGAACCAGGTACAGGGAAAA CTGCCCGCCGGTGTGAGTTCTGAAATCGGTCCG…	-	3147	putative cation efflux system protein (silver resistance)	0.99
			ATGGCTTCTTTAAAGATAAAATATGCTGCAATAATTATCAGCAGCCTCATAGCAGGGGGG CTGATATCGGTTACTGCCTGGCAGTATGTAAACTCATCACAAAAAACAGTACAAACCGAA CAAAAGGCACCGGAGCGAAAGGTACTTTTCTGGTATGACCCGATGAAACCGGATACCAAA TTTGATAAACCCGGAAAATCGCCCTTTATGGATATGGACCTGGTGCCAAAATATGCTGAT GACAGTGGCGATAAAAGCAGTGGCGGGATCCGTATCGACCCAACCCAGGTTCAGAATCTG GGATTAAAAACGCAAAAAGTCACGCGAGGAATGCTGAATTATTCTCAGACAATCCCGGCT AATGTCAGCTATAACGAGTATCAGTTTGTTATT…	-	1293	copper silver efflux system membrane fusion protein CusB	0.99
			ATGTTCAAATTAAAATTACTCAGCATTAGCACGATATTCATCCTGGCAGGCTGCGTGTCG CTTGCGCCTGAATATCAGCGGCCCGCAGCACCGGTACCCCAGCAGTTTTCACTGTCCCAT AACAGCCTGACGCCAGCGGTAAATGGCTATCAGGATACGGGCTGGCGTAACTTTTTTGTC GATCCCCAGGTTACCCGGTTGATCGGTGAAGCTCTGACTAATAACCGTGATTTGAGAATG GCTGCCCTGAAGGTTGAAGAGGCCCGAGCCCAGTTCAACGTCACGGATGCAGATCGTTAT CCCCAGCTGAATGCCTCATCCGGGATAACATACAGCGGTGGTCTGAAAGGTGACAAGCCG ACCACACAGGAGTACGACGCGAGACTGGAGCTC…	-	1689	copper/silver efflux system outer membrane protein CusC	0.99
			ATGGGTTCCGGTAGCTATGCGCTGCGCTCCCAGCTCAACAATAAGGATGCGGTCGGGATC GGTATCTTCCAGTCACCCGGCGCTAACGCCATCGATCTGTCGAACGCGGTACGCGCCAAA ATGGCCGAGCTGGCCACCCGCTTCCCGGAAGATATGCAATGGGCGGCGCCGTACGACCCG ACGGTTTTCGTCCGCGACTCCATCCGCGCGGTGGTGCAGACGCTGCTGGAGGCGGTAGTG CTGGTGGTGCTGGTAGTGATCCTGTTCCTGCAGACCTGGCGCGCGTCGATTATCCCGTTG ATCGCTGTGCCGGTATCGGTGGTGGGTACCTTCAGCATTCTCTATCTGCTGGGCTTCTCG CTGAATACCCTGAGCCTGTTCGGGCTGGTACTG…	-	2319	multidrug efflux pump	0.98
			ATGTCTAGATTAGATAAAAGTAAAGTGATTAACAGCGCATTAGAGCTGCTTAATGAGGTC GGAATCGAAGGTTTAACAACCCGTAAACTCGCCCAGAAGCTAGGTGTAGAGCAGCCTACA TTGTATTGGCATGTAAAAAATAAGCGGGCTTTGCTCGACGCCTTAGCCATTGAGATGTTA GATAGGCACCATACTCACTTTTGCCCTTTAGAAGGGGAAAGCTGGCAAGATTTTTTACGT AATAACGCTAAAAGTTTTAGATGTGCTTTACTAAGTCATCGCGATGGAGCAAAAGTACAT TTAGGTACACGGCCTACAGAAAAACAGTATGAAACTCTCGAAAATCAATTAGCCTTTTTA TGCCAACAAGGTTTTTCACTAGAGAATGCATTA…	-	624	tetracycline repressor protein TetR	0.99
			ATGCCGACCGAACAAGAGCTGATTTCGAGAACGCCTCAGCCAGCAACTCGCGCGAGCCTA GCAAGGCAAATGCGAGAGAACGGCCTTACGCTTGGTGGCACAGTTCTCGTCCACAGTTCG CTAAGCTCGCTCGGCTGGGTCGCGGGAGGGCCGGTCGCAGTGATTCAGGCCCTTCTGGAT TGTGTTGGTCCCCAGGGCACGATTGTCATGCCCACGCACTCGGGTGATCTGACTGATCCC GCAGATTGGAGATCGCCGCCCGTGCCTGCCGATTGGGTGCAGATCTTGCGCAACGAGATG CCGGCATACGATCCGCAAACCACACCAACTCGGAACATGGGTGCAGTGGCTGAATTGTTC CGGGCGTGTCGCAAACACTTTTGGAGGCAGCTA…	-	651	aminoglycoside N 3'-acetyltransferase, truncated on 3' by transposase	0.62
			ATGAGTATTCAACATTTTCGTGTCGCCCTTATTCCCTTTTTTGCGGCATTTTGCCTTCCT GTTTTTGCTCACCCAGAAACGCTGGTGAAAGTAAAAGATGCTGAAGATCAGTTGGGTGCA CGAGTGGGTTACATCGAACTGGATCTCAACAGCGGTAAGATCCTTGAGAGTTTTCGCCCC GAAGAACGTTTTCCAATGATGAGCACTTTTAAAGTTCTGCTATGTGGTGCGGTATTATCC CGTGTTGACGCCGGGCAAGAGCAACTCGGTCGCCGCATACACTATTCTCAGAATGACTTG GTTGAGTACTCACCAGTCACAGAAAAGCATCTTACGGATGGCATGACAGTAAGAGAATTA TGCAGTGCTGCCATAACCATGAGTGATAACACT…	+	861	beta-lactamase	0.99
			GTGCAATACGAATGGCGAAAAGCCGAGCTCATCGGTCAGCTTCTCAACCTTGGGGTTACC CCCGGCGGTGTGCTGCTGGTCCACAGCTCCTTCCGTAGCGTCCGGCCCCTCGAAGATGGG CCACTTGGACTGATCGAGGCCCTGCGTGCTGCGCTGGGTCCGGGAGGGACGCTCGTCATG CCCTCGTGGTCAGGTCTGGACGACGAGCCGTTCGATCCTGCCACGTCGCCCGTTACACCG GACCTTGGAGTTGTCTCTGACACATTCTGGCGCCTGCCAAATGTAAAGCGCAGCGCCCAT CCATTTGCCTTTGCGGCAGCGGGGCCACAGGCAGAGCAGATCATCTCTGATCCATTGCCC CTGCCACCTCACTCGCCTGCAAGCCCGGTCGCC…	+	804	apramycin acetyl transferase	1
			ATGAAAAAGCCTGAACTCACCGCGACGTCTGTCGAGAAGTTTCTGATCGAAAAGTTCGAC AGCGTCTCCGACCTGATGCAGCTCTCGGAGGGCGAAGAATCTCGTGCTTTCAGCTTCGAT GTAGGAGGGCGTGGATATGTCCTGCGGGTAAATAGCTGCGCCGATGGTTTCTACAAAGAT CGTTATGTTTATCGGCACTTTGCATCGGCCGCGCTCCCGATTCCGGAAGTGCTTGACATT GGGGAATTCAGCGAGAGCCTGACCTATTGCATCTCCCGCCGTGCACAGGGTGTCACGTTG CAAGACCTGCCTGAAACCGAACTGCCCGCTGTTCTGCAGCCGGTCGCGGAGGCCATGGAT GCGATCGCTGCGGCCGATCTTAGCCAGACGAGC…	+	975	modified hygromycin phosphotransferase	0.99
			ATGGAGGCTTCGGCTTTCCCTGGCGAGAGCGAGACGCTCCGCGCTATAGAAGTCACCCTT GTCGTGCATGACGACATCATCCCGTGGCGTTATCCGGCTAAGCGCGAGCTGCAATTTGGA GAATGGCAGCGCAATGACATTCTTGCGGGTATCTTCGAGCCAGCCATGATCGACATTGAT CTAGCTATCCTGCTTACAAAAGCAAGAGAACATAGCGTTGCCTTGGTAGGTCCGGCAGCG GAGGAATTCTTTGACCCGGTTCCTGAACAGGATCTATTCGAGGCGCTGAGGGAAACCTTG AAGCTATGGAACTCGCAGCCCGACTGGGCCGGCGATGAGCGAAATGTAGTGCTTACGTTG TCCCGCATTTGGTACAGCGCAATAACCGGCAAA…	-	582	Streptomycin 3''-adenylyltransferase,aminoglycoside resistance protein (aadA2)	1
			GTGAGCTCAAAAAACTTTAGTTGGCGGTACTCCCTTGCCGCCACGGTGTTGTTGTTATCA CCGTTCGATTTATTGGCATCACTCGGCATGGACATGTACTTGCCAGCAGTGCCGTTTATG CCAAACGCGCTTGGTACGACAGCGAGCACAATTCAGCTTACGCTGACAACGTACTTGGTC ATGATTGGTGCCGGTCAGCTCTTGTTTGGACCGCTATCGGACCGACTGGGGCGCCGCCCC GTTCTACTGGGAGGTGGCCTCGCCTACGTTGTGGCGTCAATGGGCCTCGCTCTTACGTCA TCGGCTGAAGTCTTTCTGGGGCTTCGGATTCTTCAGGCTTGTGGTGCCTCGGCGTGCCTT GTTTCCACATTTGCAACAGTACGTGACATTTAC…	+	1308	chloramphenicol resistance protein	0.99
			GTGATCGCCGAAGTATCGACTCAACTATCAGAGGTAGTTGGCGTCATCGAGCGCCATCTC GAACCGACGTTGCTGGCCGTACATTTGTACGGCTCCGCAGTGGATGGCGGCCTGAAGCCA CACAGTGATATTGATTTGCTGGTTACGGTGACCGTAAGGCTTGATGAAACAACGCGGCGA GCTTTGATCAACGACCTTTTGGAAACTTCGGCTTCCCCTGGAGAGAGCGAGATTCTCCGC GCTGTAGAAGTCACCATTGTTGTGCACGACGACATCATTCCGTGGCGTTATCCAGCTAAG CGCGAACTGCAATTTGGAGAATGGCAGCGCAATGACATTCTTGCAGGTATCTTCGAGCCA GCCACGATCGACATTGATCTGGCTATCTTGCTG…	-	779	Streptomycin 3''-adenylyltransferase,aminoglycoside resistance protein	0.99
			ATGAGCCATATTCAACGGGAAACGTCTTGCTCGAGGCCGCGATTAAATTCCAACATGGAT GCTGATTTATATGGGTATAAATGGGCTCGCGATAATGTCGGGCAATCAGGTGCGACAATC TATCGATTGTATGGGAAGCCCGATGCGCCAGAGTTGTTTCTGAAACATGGCAAAGGTAGC GTTGCCAATGATGTTACAGATGAGATGGTCAGACTAAACTGGCTGACGGAATTTATGCCT CTTCCGACCATCAAGCATTTTATCCGTACTCCTGATGATGCATGGTTACTCACCACTGCG ATCCCCGGGAAAACAGCATTCCAGGTATTAGAAGAATATCCTGATTCAGGTGAAAATATT GTTGATGCGCTGGCAGTGTTCCTGCGCCGGTTG…	+	816	aminoglycoside 3'-phosphotransferase	1
			ATGAGCAAGATTTTTGGAATCGTAAATATAACCACCGATAGTTTTTCCGATGGAGGACTT TATTTAGATACAGATAAGGCAATTGAGCATGCTCTGCATTTGGTTGAAGATGGAGCAGAT GTGATTGATTTGGGAGCCGCTTCCAGTAATCCTGATACAACTGAAGTGGGCGTTGTGGAA GAAATCAAAAGACTCAAACCTGTCATTAAGGCTTTAAAAGAAAAAGGCATTTCTATTTCT GTTGATACATTTAAACCTGAGGTTCAGAGTTTTTGCATAGAACAAAAGGTTGATTTTATT AATGATATTCAAGGTTTTCCTTATCCTGAGATTTATTCAGGCTTGGCAAAGTCAGATTGC AAACTTGTGTTGATGCACTCCGTTCAGCGAATT…	+	498	dihydrofolate reductase (trimethoprim resistance)	1
			ATGAACTCGGAATCAGTACGCATTTATCTCGTTGCTGCGATGGGAGCCAATCGGGTTATT GGCAATGGTCCTAATATCCCCTGGAAAATTCCGGGTGAGCAGAAGATTTTTCGCAGACTC ACTGAGGGAAAAGTCGTTGTCATGGGGCGAAAGACCTTTGAGTCTATCGGCAAGCCTCTA CCGAACCGTCACACATTGGTAATCTCACGCCAAGCTAACTACCGCGCCACTGGCTGCGTA GTTGTTTCAACGCTGTCGCACGCTATCGCTTTGGCATCCGAACTCGGCAATGAACTCTAC GTCGCGGGCGGAGCTGAGATATACACTCTGGCACTACCTCACGCCCACGGCGTGTTTCTA TCTGAGGTACATCAAACCTTCGAGGGTGACGCC…	+	792	dihydropteroate synthase	1
	* AML10, AMC30, CTX30,CN 10, CIP 1, W 2.5, NA 30, RL100, C 10, TET30, CXM 5, RD 2, CAZ30, S 25
